# Supplementary material for: Circulating tumor DNA and prognosis in gastric cancer patients undergoing surgery: meta-analysis and trial sequential analysis
Source: Front Oncol. 2026 May 18;16:1774979. doi: 10.3389/fonc.2026.1774979 (PMC13223161; doi:10.3389/fonc.2026.1774979)
Supplement: Supplementary file 1 [file Table1.xlsx]

## Sheet: Sheet1
Search strategies for all databases
Datebase	Search Keywords
PubMed (344)	("circulating tumor dna"[MeSH Terms] OR ("circulating"[All Fields] AND "tumor"[All Fields] AND "dna"[All Fields]) OR "circulating tumor dna"[All Fields] OR ("cell free nucleic acids"[MeSH Terms] OR ("cell free"[All Fields] AND "nucleic"[All Fields] AND "acids"[All Fields]) OR "cell free nucleic acids"[All Fields] OR ("circulating"[All Fields] AND "dna"[All Fields]) OR "circulating dna"[All Fields…
Web of Science （78）	TS=( ("circulating tumor DNA" OR "ctDNA" OR "ctDNAs" OR "circulating DNA" OR "cell free DNA" OR "cell free tumor DNA" OR "cell free nucleic acids" OR ("cell" AND "free" AND "tumor" AND "DNA") OR ("plasma DNA") OR ("serum DNA")) AND ("gastric cancer" OR "gastric neoplasm" OR "gastric neoplasms" OR "gastric carcinoma" OR "stomach cancer" OR "stomach neoplasm" OR "stomach neoplasms" OR "carcinoma of…
Cochrane library （8）	All text: ("Circulating tumor DNA" OR "Circulating DNA" OR "ctDNA" OR "Cell free tumor DNA" OR "Plasma DNA" OR "Serum DNA") AND ("Stomach Neoplasm" OR "Stomach Neoplasms" OR "Gastric Neoplasm" OR "Gastric Neoplasms" OR "Stomach Cancer" OR "Stomach Cancers" OR "Gastric Cancer" OR "Gastric Cancers" OR "Cancer of Stomach" OR "Stomach Carcinoma" OR "Gastric Carcinoma") AND ("Prognostic" OR "Prognosis…
embase （1297）	( 'circulating tumor dna'/exp OR 'circulating tumor dna' OR (circulating AND tumor AND dna) OR 'ctdna'/exp OR ctdna OR ctdnas OR 'cell free nucleic acids'/exp OR 'cell free nucleic acids' OR (cell AND free AND nucleic AND acids) OR (circulating AND dna) OR 'cell free tumor dna'/exp OR 'cell free tumor dna' OR (cell AND free AND tumor AND dna) OR (('plasma'/exp OR plasma) AND ('dna'/exp OR dna)) O…
