# Supplementary material for: Circulating tumor DNA and prognosis in gastric cancer patients undergoing surgery: meta-analysis and trial sequential analysis
Source: Front Oncol. 2026 May 18;16:1774979. doi: 10.3389/fonc.2026.1774979 (PMC13223161; doi:10.3389/fonc.2026.1774979)
Supplement: Supplementary file 2 [file Table2.xlsx]

## Sheet: Sheet1
First author (year)	Country/region	Num	Positive num	Negative num	Stage	Sample source	Collect time	Detection methods	Gene panel	Num of genes	cut-off	Events type	Follow-up (median)[months]	Follow-up (range)[months]	HR	95% CI	P value	Notes
Balgkouranidou (2013)	Greece	73	43	30	I-III	Serum	Pre-operatively	MSP	SOX17 methylation	1	NA	OS	56	20-111	2	1.0-3.9	0.049	NA
Lim (2013)	Korea	53	42	11	I-IV	Serum	Pre-operatively	MSP	p16 methylation	1	NA	DFS	29	1-48	0.3	0.07-1.33	0.088	HR estimated from digitized KM curve;
		42	22	20	I-IV	Serum	Post-operatively	MSP	p16 methylation	1	NA	DFS	29	1-48	1.22	0.22-6.72	0.238	HR estimated from digitized KM curve;
Ling (2013)	China	202	141	61	I–IV	Serum	Pre-operatively	MSP	XAF1 methylation	1	≥20 %	DFS	NA	NA	5.71	3.474∼9.383	＜0.0001	NA
Wu (2014)	China	92	63	29	I–IV	Serum	Pre-operatively	MSP	p16 methylation	1	≥ 20%	DFS	30	NA	1.354	1.003–1.826	<0.05	Both KM and Cox analyses were reported; Cox regression result was used because it represents multivariate adjustment and provides a more reliable HR estimate.
Yu (2014)	China	92	54	38	I–IV	Serum	Pre-operatively	MSP	TIMP-3 methylation	1	≥ 20 %	DFS	26	NA	1.547	1.048 – 2.285	0.03	Both KM and Cox analyses were reported; Cox regression result was used because it represents multivariate adjustment and provides a more reliable HR estimate.
Han 2014	China	92	36	56	I–IV	Serum	Pre-operatively	MSP	MINT2 methylation	1	≥ 20 %	DFS	NA	NA	3.262	1.779–5.981	<0.0001	NA
Balgkouranidou (2015)	Greece	73	61	12	I–III	Serum	Pre-operatively	MSP	APC methylation	1	NA	OS	56	12–111	5.5	1.3-22.9	0.008	NA
		73	50	23	I–III	Serum	Pre-operatively	MSP	RASSF1A methylation	1	NA	OS	56	12–111	0.9	0.5 – 1.7	0.683
Wang (2015)	China	82	55	27	I–IV	Serum	Pre-operatively	MSP	FLNC methylation	1	ROC curve	OS	NA	NA	3.798	0.416–26.502	0.132	The multivariate HR was used for UCHL1 since both univariate and multivariate analyses were available, whereas univariate HRs were used for THBS1, FLNC, and DLEC1 due to the absence of adjusted models.
		82	52	30	I–IV	Serum	Pre-operatively	MSP	THBS1 methylation	1	ROC curve	OS	NA	NA	3.262	0.943 – 11.285	0.062
		82	46	36	I–IV	Serum	Pre-operatively	MSP	UCHL1 methylation	1	ROC curve	OS	NA	NA	3.688	0.769–14.677	0.103
		82	66	16	I–IV	Serum	Pre-operatively	MSP	DLEC1 methylation	1	ROC curve	OS	NA	NA	4.162	0.553–31.308	0.166
Fang (2016)	Taiwan	244	111	133	I–IV	Plasma	Pre-operatively	qPCR	Total circulating cfDNA		4280 copies/ml	OS	61	2–232	1.19	0.864–1.630	0.291	NA
		244	111	133	I–IV	Plasma	Pre-operatively	qPCR	Total circulating cfDNA		4280 copies/ml	DFS	61	2–232	1.23	0.910–1.674	0.176	NA
		33	12	21	I-II	Plasma	Pre-operatively	MassARRAY	TP53, ARID1A, PIK3CA, PTEN, BRAF, AKT3, AKT2, KRAS mutation	8	≥1 mutation	OS	61	2–232	2.41	0.22-26.75	0.754	HR estimated from digitized KM curve;
		61	20	41	III-IV	Plasma	Pre-operatively	MassARRAY	TP53, ARID1A, PIK3CA, PTEN, BRAF, AKT3, AKT2, KRAS mutation	8	≥1 mutation	DFS	61	2–232	2.07	1.11-3.87	0.028
Xue (2016)	China	82	47	35	I–IV	Serum	Pre-operatively	BSP	RASSF10 methylation	1	NA	OS	61	2-66	13.625	4.016–46.219	<0.0001	NA
		82	47	35	I–IV	Serum	Pre-operatively	BSP	RASSF10 methylation	1	NA	DFS	61	2-66	12.616	3.717–42.819	<0.0001	NA
Fang (2019)	Taiwan	55	20	35	III	Plasma	Pre-operatively	MassARRAY、NGS	ADAM19 methylation	1	Methylation value > mean + 2 SD of normal controls	OS	NA	NA	1.11	0.632-1.931	0.726	Data were extracted from Supplementary Table S5 of Fang et al., derived from multivariate Cox regression analyses.
		55	20	35	III	Plasma	Pre-operatively	MassARRAY、NGS	FLI1 methylation	1	Methylation value > mean + 2 SD of normal controls	OS	NA	NA	2.28	1.263-4.114	0.006
		55	20	35	III	Plasma	Pre-operatively	MassARRAY、NGS	MSC methylation	1	Methylation value > mean + 2 SD of normal controls	OS	NA	NA	0.82	0.462-1.450	0.492
		55	20	35	III	Plasma	Pre-operatively	MassARRAY、NGS	ADAM19 methylation	1	Methylation value > mean + 2 SD of normal controls	DFS	NA	NA	1.04	0.591-1.821	0.899
		55	20	35	III	Plasma	Pre-operatively	MassARRAY、NGS	FLI1 methylation	1	Methylation value > mean + 2 SD of normal controls	DFS	NA	NA	2.78	1.542-5.005	0.001
		55	20	35	III	Plasma	Pre-operatively	MassARRAY、NGS	MSC methylation	1	Methylation value > mean + 2 SD of normal controls	DFS	NA	NA	1	0.568-1.769	0.993
Hu (2019)	China	100	49	51	I–IV	Serum	Pre-operatively	MSP	RASSF10 methylation	1	methylation-specific primer amplification products	OS	NA	NA	2.82	1.471 – 5.407	0.002	NA
		100	49	51	I–IV	Serum	Pre-operatively	MSP	RASSF10 methylation	1	methylation-specific primer amplification products	DFS	NA	NA	4.15	2.244 – 7.672	< 0.001	NA
Openshaw (2020)	UK	22	6	16	I–IV	Plasma	Post-operatively	NGS	TP53、PIK3CA、ARID1A SMAD4、RHOA、KRAS mutation	6	Detection of patient-specific SNV/CNA amplification in plasma defined as ctDNA positive	DFS	31	NA	3.7	1.14–12.0	0.028	NA
Yang (2020)	China	38	7	31	I–III	Plasma	Post-operatively	NGS	1021-gene hybrid-capture panel	1021	≥1 mutation	OS	29.1	5.7–32.3	5.02	1.28-19.64	0.0007	The DFS results reported in the original article appear to contain a recording error (HR = 6.56, 95% CI = 8.316–208.5, where the confidence interval does not include the point estimate). Therefore, HRs and 95% CIs for both OS and DFS were re-estimated from the published Kaplan–Meier survival curves.
		38	7	31	I–III	Plasma	Post-operatively	NGS	1021-gene hybrid-capture panel	1021	≥1 mutation	DFS	29.1	5.7–32.3	7.33	2.17–24.85	<0.0001
Bu (2020)	Korea	61	6	55	I–IV	Plasma	Pre-operatively	Bioanalyzer	Total circulating cfDNA		90th percentile of cfDNA concentration	OS	NA	NA	4.8	1.63–14.16	0.004	NA
		61	6	55	I–IV	Plasma	Pre-operatively	Bioanalyzer	Total circulating cfDNA		90th percentile of cfDNA concentration	DFS	NA	NA	2.68	0.98–7.34	0.056
Leal (2020)	USA	50	19	31	I–IV	Plasma	Pre-operatively	NGS	58 genes mutation	58	≥1 mutation	OS	42	NA	2.7	1.1-6.7	0.03	In studies of resectable gastric cancer, “event- free survival (EFS)” was considered equivalent to “disease-free survival (DFS)”
		50	19	31	I–IV	Plasma	Pre-operatively	NGS	58 genes mutation	58	≥1 mutation	DFS	42	NA	3	1.3–6.9	0.012
		20	9	11	I–IV	Plasma	Post-operatively	NGS	58 genes mutation	58	≥1 mutation	OS	42	NA	21.8	3.9–123.1	< 0.001
		20	9	11	I–IV	Plasma	Post-operatively	NGS	58 genes mutation	58	≥1 mutation	DFS	42	NA	21.8	3.9–123.1	< 0.001
Song (2020)	China	239	114	125	I–IV	Plasma	Pre-operatively	MSP	SEPT9 methylation	1	ΔΔCt = –4.0 (Youden index)	OS	NA	0-20.3	2.07	0.96–4.46	0.05	NA
Yoruker (2021)	Turkey	40	20	20	I–IV	Plasma	Pre-operatively	qPCR	ACTB (β-actin) gene fragments	1	Median	OS	NA	0-39	3.82	0.97-15.02	0.02	HR estimated from digitized KM curve;
Hu (2021)	China	92	54	38	I–IV	Serum	Pre-operatively	MSP	THBS1 methylation	1	≥ 20 %	DFS	NA	NA	3.838	1.691–8.710	0.001
Wallander (2023)	Sweden	31	16	15	I – IV	Plasma	Pre-operatively	NGS	ACVR2A, AKT1, APC, ARID1A, BRAF, CDH1, CDKN2A, CTNNB1, EGFR, ERBB2, FBXW7, FGFR2, GNAS, KMT2D, KRAS, KMT2C, MSH6, MYC, NF1, NRAS, PIK3CA, POLD1, POLE, PPP2R1A, PTEN, RHOA, RNF43, SMAD4, SOX9, TP53	30	VAF ≥ 0.0005	OS	NA	NA	1.9	0.66-5.48	0.048	Because patients underwent curative surgery and were followed for recurrence, PFS was treated as equivalent to DFS; only tumour-informed UMI (method A) data were used for both pre- and post-operative analyses, with HRs estimated from digitized KM curves.
		31	16	15	I – IV	Plasma	Pre-operatively	NGS	ACVR2A, AKT1, APC, ARID1A, BRAF, CDH1, CDKN2A, CTNNB1, EGFR, ERBB2, FBXW7, FGFR2, GNAS, KMT2D, KRAS, KMT2C, MSH6, MYC, NF1, NRAS, PIK3CA, POLD1, POLE, PPP2R1A, PTEN, RHOA, RNF43, SMAD4, SOX9, TP53	30	VAF ≥ 0.0005	DFS	NA	NA	1.5	0.44-5.14	0.049
		28	4	24	I – IV	Plasma	Post-operatively	NGS	ACVR2A, AKT1, APC, ARID1A, BRAF, CDH1, CDKN2A, CTNNB1, EGFR, ERBB2, FBXW7, FGFR2, GNAS, KMT2D, KRAS, KMT2C, MSH6, MYC, NF1, NRAS, PIK3CA, POLD1, POLE, PPP2R1A, PTEN, RHOA, RNF43, SMAD4, SOX9, TP53	30	VAF ≥ 0.0005	OS	NA	NA	5.53	1.68-18.13	0.05
Yuan (2023)	China	100	42	58	II–III	Plasma	Pre-operatively	NGS	Geneseeq Prime targeted panel	425	≥ 1 variant detected in ≥ 2% of tumour alleles	OS	52.2	NA	1.13	0.53–2.43	0.754	Although PFS was reported in the original article, all patients underwent curative surgery and were followed for recurrence; therefore, PFS was considered equivalent to DFS in this analysis.
		100	42	58	II–III	Plasma	Pre-operatively	NGS	Geneseeq Prime targeted panel	425	≥ 1 variant detected in ≥ 2% of tumour alleles	DFS	52.2	NA	1.1	0.55–2.22	0.785
		100	25	75	II–III	Plasma	Post-operatively	NGS	Geneseeq Prime targeted panel	425	≥ 1 variant detected in ≥ 2% of tumour alleles	OS	52.2	NA	2.53	1.17-5.45	0.014
		100	25	75	II–III	Plasma	Post-operatively	NGS	Geneseeq Prime targeted panel	425	≥ 1 variant detected in ≥ 2% of tumour alleles	DFS	52.2	NA	2.74	1.37-5.48	0.003
		41	10	31	II–III	Plasma	Post-operatively (after ACT)	NGS	Geneseeq Prime targeted panel	425	≥ 1 variant detected in ≥ 2% of tumour alleles	OS	52.2	NA	11.88	2.38-59.24	< 0.001
		41	10	31	II–III	Plasma	Post-operatively (after ACT)	NGS	Geneseeq Prime targeted panel	425	≥ 1 variant detected in ≥ 2% of tumour alleles	DFS	52.2	NA	14.99	3.08-72.96	< 0.001
Zhang (2023)	China	57	33	24	II–III	Plasma	Pre-operatively(baseline)	NGS	425-gene targeted panel	425	ctDNA positivity = ≥3 supporting reads if tissue-matched; ≥6 if tissue-unmatched (≥100 total reads)	OS	32.4	4.9-59.8	1.77	5.35-5.35	0.027	HR estimated from digitized KM curve;
		57	29	28	II–III	Plasma	Pre-operatively(post-NACT)	NGS	425-gene targeted panel	425	ctDNA positivity = ≥3 supporting reads if tissue-matched; ≥6 if tissue-unmatched (≥100 total reads)	OS	32.4	4.9-59.8	3.27	1.11-9.46	0.0036
		57	27	30	II–III	Plasma	Post-operatively	NGS	425-gene targeted panel	425	ctDNA positivity = ≥3 supporting reads if tissue-matched; ≥6 if tissue-unmatched (≥100 total reads)	OS	32.4	4.9-59.8	2.39	0.88-6.48	0.026
Iden (2025)	Denmark	79	44	35	II–III	Plasma	Pre-operatively(baseline)	ddPCR	C9orf50, KCNQ5, CLIP4	3	≥1 positive methylation	OS	26.7	NA	1.35	0.65-2.81	0.42	Although RFS was reported in the original article, all patients underwent curative surgery and were followed for recurrence; therefore, RFS was considered equivalent to DFS in this analysis.
		79	44	35	II–III	Plasma	Pre-operatively(baseline)	ddPCR	C9orf50, KCNQ5, CLIP4	3	≥1 positive methylation	DFS	26.7	NA	1.23	0.64-2.38	0.53
		73	27	46	II–III	Plasma	Pre-operatively(during NACT)	ddPCR	C9orf50, KCNQ5, CLIP4	3	≥1 positive methylation	OS	26.7	NA	2.23	1.07-4.62	0.0032
		73	27	46	II–III	Plasma	Pre-operatively(during NACT)	ddPCR	C9orf50, KCNQ5, CLIP4	3	≥1 positive methylation	DFS	26.7	NA	2.54	1.33-4.85	0.005
		24	6	18	II–III	Plasma	Pre-operatively(post-NACT)	ddPCR	C9orf50, KCNQ5, CLIP4	3	≥1 positive methylation	OS	26.7	NA	1.19	0.29-4.89	0.81
		24	6	18	II–III	Plasma	Pre-operatively(post-NACT)	ddPCR	C9orf50, KCNQ5, CLIP4	3	≥1 positive methylation	DFS	26.7	NA	1.81	0.47-7.02	0.39
		53	8	45	II–III	Plasma	Post-operatively	ddPCR	C9orf50, KCNQ5, CLIP4	3	≥1 positive methylation	OS	26.7	NA	6.37	2.10-19.3	0.001
		53	8	45	II–III	Plasma	Post-operatively	ddPCR	C9orf50, KCNQ5, CLIP4	3	≥1 positive methylation	DFS	26.7	NA	6.22	2.39-16.2	< 0.001
Liu (2025)	China	56	45	11	I–III	Plasma	Pre-operatively	NGS	197-gene AVENIO panel	197	1.38% AF	OS	24.5	0.8–32.3	0.57	0.15-2.20	0.41	Although RFS was reported in the original article, all patients underwent curative surgery and were followed for recurrence; therefore, RFS was considered equivalent to DFS in this analysis.HR for continuous AF% variable
		56	45	11	I–III	Plasma	Pre-operatively	NGS	197-gene AVENIO panel	197	1.34% AF	DFS	24.5	0.8–32.3	0.1	0.01-0.93	0.043
		41	30	11	I–III	Plasma	Post-operatively	NGS	197-gene AVENIO panel	197	2.54% AF	OS	24.5	0.8–32.3	2	1.50-2.80	0.049
		41	30	11	I–III	Plasma	Post-operatively	NGS	197-gene AVENIO panel	197	2.54% AF	DFS	24.5	0.8–32.3	4	1.30-12	0.014
Zhu (2025)	China	39	25	14	II–III	Plasma	Pre-operatively(baseline)	NGS	179 GI-related genes	179	VAF ≥ 0.2%	OS	69	5-98.9	1.32	0.21-8.15	0.33	Although RFS was reported in the original article, all patients underwent curative surgery and were followed for recurrence; therefore, RFS was considered equivalent to DFS in this analysis.HR estimated from digitized KM curve;
		39	25	14	II–III	Plasma	Pre-operatively(baseline)	NGS	179 GI-related genes	179	VAF ≥ 0.2%	DFS	69	5-98.9	1.36	0.21-8.72	0.33
		39	16	23	II–III	Plasma	Pre-operatively(post-NACT)	NGS	179 GI-related genes	179	VAF ≥ 0.2%	OS	69	5-98.9	2.16	0.42-11.18	0.08
		39	16	23	II–III	Plasma	Pre-operatively(post-NACT)	NGS	179 GI-related genes	179	VAF ≥ 0.2%	DFS	69	5-98.9	2.33	0.48-11.31	0.084
		39	13	26	II–III	Plasma	Post-operatively	NGS	179 GI-related genes	179	VAF ≥ 0.2%	OS	69	5-98.9	3.21	0.62-16.59	0.015
		39	13	26	II–III	Plasma	Post-operatively	NGS	179 GI-related genes	179	VAF ≥ 0.2%	DFS	69	5-98.9	3.38	0.72-15.88	0.016
Abbreviations:HR, hazard ratio; CI, confidence interval; OS, overall survival; DFS, disease-free survival; PFS, progression-free survival; RFS, recurrence-free survival; EFS, event-free survival; Num, number of enrolled patients; Positive num / Negative num, number of ctDNA-positive / ctDNA-negative cases; Stage, pathological tumor stage; Sample source, type of biological sample used for ctDNA de…
