# Supplementary material for: Circulating tumor DNA and prognosis in gastric cancer patients undergoing surgery: meta-analysis and trial sequential analysis
Source: Front Oncol. 2026 May 18;16:1774979. doi: 10.3389/fonc.2026.1774979 (PMC13223161; doi:10.3389/fonc.2026.1774979)
Supplement: Supplementary file 3 [file Table3.xlsx]

## Sheet: Sheet1
	Lim 2013	Lim 2013	Fang (2016)	Fang (2016)	Yoruker (2021)	Wallander (2023)	Wallander (2023)	Wallander (2023)	Zhang (2023)	Zhang (2023)	Zhang (2023)	Zhu (2025)	Zhu (2025)	Zhu (2025)	Zhu (2025)	Zhu (2025)	Zhu (2025)	Yang (2020)	Yang (2020)
	DFS(Pre-operatively)	DFS(Post-operatively)	OS(Pre-operatively)	DFS(Pre-operatively)	OS(Pre-operatively)	OS(Pre-operatively)	DFS(Pre-operatively)	OS(Post-operatively)	OS(Pre-operatively(baseline))	OS(Pre-operatively(post-NACT))	OS(Post-operatively)	OS(Pre-operatively(baseline))	DFS(Pre-operatively(baseline))	OS(Pre-operatively(post-NACT))	DFS(Pre-operatively(post-NACT))	OS(Post-operatively)	DFS(Post-operatively)	OS(Post-operatively)	DFS(Post-operatively)
HR	0.3	1.22	2.41	2.07	3.82	1.9	1.5	5.53	1.77	3.27	2.39	1.32	1.36	2.16	2.33	3.21	3.38	5.02	7.33
Lower 95% CI	0.07	0.22	0.22	1.11	0.97	0.66	0.44	1.68	0.59	1.11	0.88	0.21	0.21	0.42	0.48	0.62	0.72	1.28	2.17
Upper 95% CI	1.33	6.72	26.75	3.87	15.02	5.48	5.14	18.13	5.35	9.64	6.48	8.15	8.72	11.18	11.31	16.59	15.88	19.64	24.85
ln(HR)	-1.19	0.2	0.88	0.73	1.34	0.64	0.4	1.71	0.57	1.19	0.87	0.28	0.31	0.77	0.85	1.17	1.22	1.61	1.99
se(ln(HR))	0.75	0.87	1.23	0.32	0.7	0.54	0.63	0.61	0.56	0.55	0.51	0.93	0.95	0.84	0.81	0.84	0.79	0.7	0.62
Variance	1.76	1.31	0.66	9.87	2.05	3.43	2.52	2.72	3.14	3.29	3.87	1.16	1.11	1.42	1.54	1.42	1.6	2.06	2.58
O-E	-2.1	0.26	0.58	7.2	2.75	2.21	1.01	4.65	1.79	3.91	3.38	0.32	0.34	1.09	1.31	1.66	1.95	3.33	5.14
