# Supplementary material for: Circulating tumor DNA and prognosis in gastric cancer patients undergoing surgery: meta-analysis and trial sequential analysis
Source: Front Oncol. 2026 May 18;16:1774979. doi: 10.3389/fonc.2026.1774979 (PMC13223161; doi:10.3389/fonc.2026.1774979)
Supplement: Supplementary file 4 [file Table4.xlsx]

## Sheet: Sheet1
NOS评分
First author (year)	Study design	Selection (4)	Comparability (2)	Outcome (3)	Total (9)
Balgkouranidou (2013)	cohort study	3	1	2	6
Lim (2013)	cohort study	4	0	2	6
Ling (2013)	cohort study	4	2	3	9
Wu (2014)	cohort study	4	2	2	8
Yu (2014)	cohort study	4	2	3	9
Han 2014	cohort study	4	2	3	9
Balgkouranidou (2015)	cohort study	4	1	3	8
Wang (2015)	cohort study	4	1	2	7
Fang (2016)	cohort study	4	2	3	9
Xue (2016)	cohort study	4	2	3	9
Fang (2019)	cohort study	4	2	3	9
Hu (2019)	cohort study	4	2	3	9
Openshaw (2020)	cohort study	4	2	3	9
Yang (2020)	cohort study	4	2	3	9
Bu (2020)	cohort study	3	1	2	6
Leal (2020)	cohort study	3	2	3	8
Song (2020)	cohort study	3	2	3	8
Yoruker (2021)	cohort study	3	1	3	7
Hu (2021)	cohort study	3	1	2	6
Wallander (2023)	cohort study	4	2	3	9
Yuan (2023)	cohort study	4	2	3	9
Zhang (2023)	cohort study	4	2	3	9
Iden (2025)	cohort study	4	2	3	9
Liu (2025)	cohort study	3	2	3	8
Zhu (2025)	cohort study	3	1	2	6
Note: Quality of observational studies was assessed using the Newcastle–Ottawa Scale (NOS), with total scores ranging from 0 to 9. Two reviewers independently performed the quality assessment, and any discrepancies were resolved through discussion.
